# Supplementary material for: Four new species of Desmiphorini (Coleoptera, Cerambycidae, Lamiinae)
Source: Zookeys. 2015 Jul 15;(513):1–11. doi: 10.3897/zookeys.513.9947 (PMC4524274; doi:10.3897/zookeys.513.9947)
Supplement: XML Treatment for Desmiphora (Desmiphora) orozcoi [file zookeys.513.9947-treatment1.xml]

<!DOCTYPE tp:taxon-treatment
  PUBLIC "-//TaxonX//DTD Taxonomic Treatment Publishing DTD v0 20100105//EN" "tax-treatment-NSO.dtd">
<tp:taxon-treatment xmlns:tp="http://www.plazi.org/taxpub"><tp:treatment-meta><kwd-group><label>Taxon classification</label><kwd><named-content content-type="kingdom">Animalia</named-content></kwd><kwd><named-content content-type="order">Coleoptera</named-content></kwd><kwd><named-content content-type="family">Cerambycidae</named-content></kwd></kwd-group><mixed-citation publication-type="journal"><person-group><name><surname>Martins</surname><given-names>Ubirajara R.</given-names></name><name><surname>Galileo</surname><given-names>Maria Helena M.</given-names></name><name><surname>Santos-Silva</surname><given-names>Antonio</given-names></name></person-group><article-title>Four new species of <tp:taxon-name><tp:taxon-name-part taxon-name-part-type="tribe">Desmiphorini</tp:taxon-name-part></tp:taxon-name> (<tp:taxon-name><tp:taxon-name-part taxon-name-part-type="order">Coleoptera</tp:taxon-name-part></tp:taxon-name>, <tp:taxon-name><tp:taxon-name-part taxon-name-part-type="family">Cerambycidae</tp:taxon-name-part></tp:taxon-name>, <tp:taxon-name><tp:taxon-name-part taxon-name-part-type="subfamily">Lamiinae</tp:taxon-name-part></tp:taxon-name>)</article-title><source>Zookeys</source><day>15</day><month>7</month><year>2015</year><volume>2015</volume><issue>513</issue><fpage>1</fpage><lpage>11</lpage><pub-id pub-id-type="doi">10.3897/zookeys.513.9947</pub-id></mixed-citation></tp:treatment-meta><tp:nomenclature><tp:taxon-name>
                        <tp:taxon-name-part taxon-name-part-type="genus">Desmiphora</tp:taxon-name-part>
                        (<tp:taxon-name-part taxon-name-part-type="subgenus">Desmiphora</tp:taxon-name-part>)
                        <tp:taxon-name-part taxon-name-part-type="species">orozcoi</tp:taxon-name-part>
                        <object-id xmlns:xlink="http://www.w3.org/1999/xlink" content-type="zoobank" xlink:type="simple">http://zoobank.org/4D71CB8E-CD03-4C5D-87B3-1FA9CDBC6C0B</object-id>
                    </tp:taxon-name><tp:taxon-status xmlns:xlink="http://www.w3.org/1999/xlink" xlink:type="simple">sp. n.</tp:taxon-status><xref ref-type="fig" rid="F1">Figs 1</xref><xref ref-type="fig" rid="F1">, 2</xref><xref ref-type="fig" rid="F1">, 3</xref></tp:nomenclature><tp:treatment-sec sec-type="Description"><title>Description.</title><p>Holotype female. Integument black; palpi reddish-brown; basal antennomeres dark-brown, gradually light-brown towards antennomere XI; tibiae and tarsi brown.</p><p>Head. Frons transverse; coarsely, abundantly, deeply punctate; pubescence short, yellowish-brown, distinctly not obliterating integument, mixed with long, moderately abundant setae. Area between antennal tubercles and vertex with punctures as on frons; yellowish-brown pubescence distinctly longer, denser than on frons, mixed with sparse small spots of white pubescence, and long, abundant setae. Coronal suture clearly distinct from clypeus to anterior edge of prothorax. Antennal tubercles with pubescence and setae as on frons, but smaller punctures. Area around eyes with narrow band of white pubescence. Area behind upper eye lobes with short, yellowish-brown, moderately sparse pubescence; region behind interconnection area of eyes lobes glabrous; area behind lower eye lobes with short, sparse yellowish-brown pubescence; along area closer to eyes, long, sparse setae. Genae partially striated, transversely with sparse yellowish-brown pubescence, more concentrated in some regions; with long, sparse setae. Gula shiny, glabrous, except for narrow band of yellowish-brown pubescence close to anterior margin. Distance between upper eye lobes equal to 0.75 times length of scape; distance between lower eye lobes equal to 1.25 times length of scape. Antennae as long as 1.2 times elytral length; reaching about distal fifth of elytra; scape, pedicel and antennomeres with long, yellowish-white setae throughout (longer ventrally; shorter on distal antennomeres); antennomeres IV–X with basal ring of whitish pubescence; antennal formula based on antennomere III: scape = 0.77; pedicel = 0.20; IV = 0.92; V = 0.47; VI = 0.46; VII = 0.43; VIII = 0.38; IX = 0.33; X = 0.27; XI = 0.38.</p><p>Thorax. Pronotum moderately fine, sparsely punctate (punctures mostly obliterated by pubescence); yellowish-white dense pubescence, forming large “M-like” shape on disc; on each top of “M-like” there is distinct tuft; remaining surface with sparser yellowish pubescence; with long, moderately abundant brown and yellowish-white setae. Sides of prothorax with large, conical tubercle; pubescence yellowish, dense, mixed with long, abundant setae; coarsely, sparsely punctate. Prosternum and prosternal process with short, moderately sparse, yellowish pubescence, mixed by long, sparse setae. Metasternum laterally with yellowish pubescence (white depending on light), centrally glabrous. Scutellum glabrous on central base, laterally with yellowish-white pubescence. Elytra. Moderately coarsely, sparsely punctate on basal third (laterally denser), gradually finer towards apex; pubescence yellowish-brown (distinctly more abundant on basal third and near apex) and white (distinctly more abundant on basal two-thirds of distal half), not forming erect tufts; with long, abundant dark-brown and yellow setae; apex truncate, with outer angle rounded. Legs. Femora with yellowish-brown pubescence, absent on some areas; with long setae. Tibiae and tarsi with long setae.</p><p>Abdomen. Urosternites with yellowish pubescence, laterally denser (mainly on urosternite I); distal margin of urosternites I–IV with fringe of yellow pubescence; urosternites II–IV laterally with small spot of whitish pubescence; urosternite V deeply, triangularly depressed at apex.</p><fig id="F1" position="float" orientation="portrait"><label>Figures 1–6.</label><caption><p><bold>1–3</bold> <tp:taxon-name><tp:taxon-name-part taxon-name-part-type="genus">Desmiphora</tp:taxon-name-part> (<tp:taxon-name-part taxon-name-part-type="subgenus">Desmiphora</tp:taxon-name-part>) <tp:taxon-name-part taxon-name-part-type="species">orozcoi</tp:taxon-name-part></tp:taxon-name>, holotype female: <bold>1</bold> Dorsal habitus <bold>2</bold> Ventral habitus; <bold>3</bold> Lateral habitus. <bold>4–6</bold> <italic><tp:taxon-name><tp:taxon-name-part taxon-name-part-type="genus">Estola</tp:taxon-name-part> <tp:taxon-name-part taxon-name-part-type="species">wappesi</tp:taxon-name-part></tp:taxon-name></italic>, holotype female: <bold>4</bold> Dorsal habitus <bold>5</bold> Ventral habitus <bold>6</bold> Lateral habitus.</p></caption><graphic xmlns:xlink="http://www.w3.org/1999/xlink" xlink:href="zookeys-513-001-g001.jpg" position="float" orientation="portrait" xlink:type="simple" id="oo_47172.jpg"/></fig></tp:treatment-sec><tp:treatment-sec sec-type="Dimensions in mm"><title>Dimensions in mm</title><p><bold>(female).</bold> Total length, 9.6; length of prothorax at center, 2.2; greatest width of prothorax (between apices of tubercles), 2.6; anterior width of prothorax, 1.9; posterior width of prothorax, 2.0; humeral width, 2.8; elytral length, 6.8.</p></tp:treatment-sec><tp:treatment-sec sec-type="type material"><title>Type material.</title><p>Holotype female, BELIZE, <italic>Cayo District</italic>: Las Cuevas Research Station (580m; <named-content xmlns:xlink="http://www.w3.org/1999/xlink" content-type="dwc:verbatimCoordinates" xlink:type="simple">16°43.971'N, 88°59.196'W</named-content>), 1–4.VI.2008, Ratcliffe, Cave, Jameson and Orozco col. (USNM).</p></tp:treatment-sec><tp:treatment-sec sec-type="Etymology"><title>Etymology.</title><p>The species is named after Jesus Orozco (University of Nebraska State Museum, Nebraska, USA), one of the collectors of the holotype of the new species.</p></tp:treatment-sec><tp:treatment-sec sec-type="Remarks"><title>Remarks.</title><p><tp:taxon-name><tp:taxon-name-part taxon-name-part-type="genus">Desmiphora</tp:taxon-name-part> (<tp:taxon-name-part taxon-name-part-type="subgenus">Desmiphora</tp:taxon-name-part>) <tp:taxon-name-part taxon-name-part-type="species">orozcoi</tp:taxon-name-part></tp:taxon-name> differs from all other species recorded from Central America and the Caribbean due to the absence of erect tufts of pubescence on elytra. The new species is somewhat similar to <tp:taxon-name><tp:taxon-name-part taxon-name-part-type="genus">Desmiphora</tp:taxon-name-part> (<tp:taxon-name-part taxon-name-part-type="subgenus">Desmiphora</tp:taxon-name-part>) <tp:taxon-name-part taxon-name-part-type="species">intonsa</tp:taxon-name-part></tp:taxon-name> (Germar, 1824), but differs as follows: elytra do not have tufts of pubescence (present in <tp:taxon-name><tp:taxon-name-part taxon-name-part-type="genus">Desmiphora</tp:taxon-name-part> (<tp:taxon-name-part taxon-name-part-type="subgenus">Desmiphora</tp:taxon-name-part>) <tp:taxon-name-part taxon-name-part-type="species">intonsa</tp:taxon-name-part></tp:taxon-name>); elytral apex without dark area, distinctly contrasting with all other regions of the surface (present in <tp:taxon-name><tp:taxon-name-part taxon-name-part-type="genus">Desmiphora</tp:taxon-name-part> (<tp:taxon-name-part taxon-name-part-type="subgenus">Desmiphora</tp:taxon-name-part>) <tp:taxon-name-part taxon-name-part-type="species">intonsa</tp:taxon-name-part></tp:taxon-name>); elytral punctures on basal half not distinctly coarse (very coarse in <tp:taxon-name><tp:taxon-name-part taxon-name-part-type="genus">Desmiphora</tp:taxon-name-part> (<tp:taxon-name-part taxon-name-part-type="subgenus">Desmiphora</tp:taxon-name-part>) <tp:taxon-name-part taxon-name-part-type="species">intonsa</tp:taxon-name-part></tp:taxon-name>). It can be separated from <tp:taxon-name><tp:taxon-name-part taxon-name-part-type="genus">Desmiphora</tp:taxon-name-part> (<tp:taxon-name-part taxon-name-part-type="subgenus">Desmiphora</tp:taxon-name-part>) <tp:taxon-name-part taxon-name-part-type="species">niveocincta</tp:taxon-name-part></tp:taxon-name> (Lane, 1959), by the presence of light pubescence on center basal half of pronotum, by the absence of dense spots with white pubescence on elytra, and by the dark legs. In <tp:taxon-name><tp:taxon-name-part taxon-name-part-type="genus">Desmiphora</tp:taxon-name-part> (<tp:taxon-name-part taxon-name-part-type="subgenus">Desmiphora</tp:taxon-name-part>) <tp:taxon-name-part taxon-name-part-type="species">niveocincta</tp:taxon-name-part></tp:taxon-name> there is no light pubescence on the basal center half of the pronotum, the elytra have dense spots with white pubescence (the middle one forming a decumbent tuft), and the legs are pale.</p><p>The key by <xref ref-type="bibr" rid="B1">Breuning (1974)</xref> is based on many misidentifications, therefore it is not possible to modify it to include this species without a full revision.</p></tp:treatment-sec><ref-list><ref id="B1"><mixed-citation xmlns:xlink="http://www.w3.org/1999/xlink" xlink:type="simple"><person-group><name name-style="western"><surname>Breuning</surname><given-names>S</given-names></name></person-group> (<year>1974</year>) <article-title>Révision des <tp:taxon-name><tp:taxon-name-part taxon-name-part-type="tribe">Rhodopinini</tp:taxon-name-part></tp:taxon-name> américains (<tp:taxon-name><tp:taxon-name-part taxon-name-part-type="order">Coleoptera</tp:taxon-name-part></tp:taxon-name>, <tp:taxon-name><tp:taxon-name-part taxon-name-part-type="family">Cerambycidae</tp:taxon-name-part></tp:taxon-name>).</article-title> <source>Studia Entomologica</source> <volume>17</volume>(<issue>1–4</issue>): <fpage>1</fpage>–<lpage>210</lpage>. </mixed-citation></ref></ref-list></tp:taxon-treatment>
