# Supplementary material for: Four new species of Desmiphorini (Coleoptera, Cerambycidae, Lamiinae)
Source: Zookeys. 2015 Jul 15;(513):1–11. doi: 10.3897/zookeys.513.9947 (PMC4524274; doi:10.3897/zookeys.513.9947)
Supplement: XML Treatment for Estola wappesi [file zookeys.513.9947-treatment2.xml]

<!DOCTYPE tp:taxon-treatment
  PUBLIC "-//TaxonX//DTD Taxonomic Treatment Publishing DTD v0 20100105//EN" "tax-treatment-NSO.dtd">
<tp:taxon-treatment xmlns:tp="http://www.plazi.org/taxpub"><tp:treatment-meta><kwd-group><label>Taxon classification</label><kwd><named-content content-type="kingdom">Animalia</named-content></kwd><kwd><named-content content-type="order">Coleoptera</named-content></kwd><kwd><named-content content-type="family">Cerambycidae</named-content></kwd></kwd-group><mixed-citation publication-type="journal"><person-group><name><surname>Martins</surname><given-names>Ubirajara R.</given-names></name><name><surname>Galileo</surname><given-names>Maria Helena M.</given-names></name><name><surname>Santos-Silva</surname><given-names>Antonio</given-names></name></person-group><article-title>Four new species of <tp:taxon-name><tp:taxon-name-part taxon-name-part-type="tribe">Desmiphorini</tp:taxon-name-part></tp:taxon-name> (<tp:taxon-name><tp:taxon-name-part taxon-name-part-type="order">Coleoptera</tp:taxon-name-part></tp:taxon-name>, <tp:taxon-name><tp:taxon-name-part taxon-name-part-type="family">Cerambycidae</tp:taxon-name-part></tp:taxon-name>, <tp:taxon-name><tp:taxon-name-part taxon-name-part-type="subfamily">Lamiinae</tp:taxon-name-part></tp:taxon-name>)</article-title><source>Zookeys</source><day>15</day><month>7</month><year>2015</year><volume>2015</volume><issue>513</issue><fpage>1</fpage><lpage>11</lpage><pub-id pub-id-type="doi">10.3897/zookeys.513.9947</pub-id></mixed-citation></tp:treatment-meta><tp:nomenclature><tp:taxon-name>
                        <tp:taxon-name-part taxon-name-part-type="genus">Estola</tp:taxon-name-part>
                        <tp:taxon-name-part taxon-name-part-type="species">wappesi</tp:taxon-name-part>
                        <object-id xmlns:xlink="http://www.w3.org/1999/xlink" content-type="zoobank" xlink:type="simple">http://zoobank.org/B82CAF00-2F62-4ED8-8FA9-D11D592569D6</object-id>
                    </tp:taxon-name><tp:taxon-status xmlns:xlink="http://www.w3.org/1999/xlink" xlink:type="simple">sp. n.</tp:taxon-status><xref ref-type="fig" rid="F1">Figs 4</xref><xref ref-type="fig" rid="F1">, 5</xref><xref ref-type="fig" rid="F1">, 6</xref><!--PageBreak--><!--PageBreak--></tp:nomenclature><tp:treatment-sec sec-type="Description"><title>Description.</title><p>Holotype female. Integument dark-brown, almost black; palpi brown; antennomeres III, V–VII, IX–XI with reddish-brown basal ring; basal two-thirds of antennomere IV reddish-brown, dorsally interrupted by incomplete brown ring; an<!--PageBreak-->tennomere VIII totally yellowish-white; tibiae brown on about basal half; metatarsi mostly reddish-brown.</p><p>Head. Frons transverse; coarsely, abundantly punctate; pubescence brown, moderately dense, not obliterating integument, mixed with small, sparse spots of white pubescence; with long, moderately abundant setae. Area between antennal tubercles and vertex with punctures, pubescence and setae as on frons. Coronal suture distinct from clypeus to level of posterior margin of eyes. Antennal tubercles elevated; finely punctate; pubescence and setae as on frons. Area behind eyes moderately coarsely punctate; pubescence white close to the eyes, brown towards prothorax; with some long setae. Genae with whitish pubescence, more brownish towards frons. Gula shiny, glabrous, except for narrow band of brown pubescence close to anterior margin. Lower eye lobes longer than twice length of genae; distance between upper eye lobes equal to 0.5 times length of scape; distance between lower eye lobes equal to length of scape. Antennae as long as 1.4 times elytral length; reaching elytral apex at about middle of antennomere X; light areas of antennomeres with yellowish-white pubescence; scape and pedicel with sparse, long setae throughout; antennomeres III–X ventrally with sparse, long setae; antennal formula based on antennomere III: scape = 1.20; pedicel = 0.40; IV = 1.52; V = 1.08; VI = 1.04; VII = 0.96; VIII = 1.12; IX = 0.64; X = 0.56; XI = 0.52.</p><p>Thorax. Pronotum coarsely, deeply, abundantly punctate; disc with three distinct gibbosities, two sub-rounded, placed antero-laterally, another elongate, placed center-basally; pubescence brown, mixed with spots of white pubescence; with long, sparse setae. Sides of prothorax with acute, distinct tubercle about middle; pubescence brownish, mixed with whitish pubescence; coarsely, abundantly punctate. Prosternum, coarsely, moderately abundantly punctate; pubescence mostly brownish. Prosternal process with brownish pubescence. Metasternum laterally moderately coarsely, sparsely punctate; pubescence yellowish-brown, not obliterating integument. Scutellum centrally with brown pubescence, laterally with white pubescence. Elytra. Coarsely, densely, deeply punctate on basal two-thirds, sparser, finer on apical third; pubescence brown, mixed with spots of white pubescence, more abundant on distal third, forming irregular, transverse bands; with long, moderately abundant setae; apices individually rounded. Legs. Pubescence yellowish-brown, more whitish in some areas.</p><p>Abdomen. Urosternites with yellowish-brown pubescence, not obliterating integument.</p><p>Variability. Coronal suture inconspicuous between clypeus and antennal tubercles; pubescence behind eyes mostly whitish; antennae in male as long as 1.6 times elytral length; elytral spots of white pubescence somewhat variable in amount and distribution.</p></tp:treatment-sec><tp:treatment-sec sec-type="Dimensions in mm"><title>Dimensions in mm</title><p><bold>(male/female holotype).</bold> Total length, 4.90–5.20/5.50; length of prothorax at center, 1.00–1.10/1.10; greatest width of prothorax (between apices of tubercles), 1.20–1.40/1.40; anterior width of prothorax, 1.05–1.10/1.15; posterior width of prothorax, 1.05–1.10/1.15; humeral width, 1.60–1.60/1.85; elytral length, 3.60–3.65/4.10.</p></tp:treatment-sec><tp:treatment-sec sec-type="type material"><title>Type material.</title><p>Holotype female, BOLIVIA, <italic>Santa Cruz</italic>: Refugio Los Volcanes (4 km N Bermejo; <named-content xmlns:xlink="http://www.w3.org/1999/xlink" content-type="dwc:verbatimCoordinates" xlink:type="simple">18°06'S, 63°36'W</named-content>; 1045–1350 m), 11–17.XII.2012, Wappes and <!--PageBreak-->Skillman col. (MNKM). Paratypes – 2 males, same data as holotype (MZSP, ACMT); 1 male, same data as holotype, except for: 1000 m, 16–21.X.2007, J. Wappes &amp; A. Cline col. (ACMT); Chaco above Achira (Florida province; Vicoquin Area; <named-content xmlns:xlink="http://www.w3.org/1999/xlink" content-type="dwc:verbatimCoordinates" xlink:type="simple">18°07'S / 63°47'W</named-content>; 1730 m), 1 male, 1 female, 22–25.I.2007, Wappes &amp; Lingafelter col. (USNM, male; ACMT, female).</p></tp:treatment-sec><tp:treatment-sec sec-type="Etymology"><title>Etymology.</title><p>The species is named after James E. Wappes (ACMT), for his friendship and constant help with the specimens studied.</p></tp:treatment-sec><tp:treatment-sec sec-type="Remarks"><title>Remarks.</title><p><italic><tp:taxon-name><tp:taxon-name-part taxon-name-part-type="genus">Estola</tp:taxon-name-part> <tp:taxon-name-part taxon-name-part-type="species">wappesi</tp:taxon-name-part></tp:taxon-name></italic> differs from <italic><tp:taxon-name><tp:taxon-name-part taxon-name-part-type="genus">Estola</tp:taxon-name-part> <tp:taxon-name-part taxon-name-part-type="species">boliviana</tp:taxon-name-part></tp:taxon-name></italic> Breuning, 1940, as follows: lower eye lobes longer than twice the length of genae; antennomere III mostly dark; elytra with areas of white pubescence. In <italic><tp:taxon-name><tp:taxon-name-part taxon-name-part-type="genus">Estola</tp:taxon-name-part> <tp:taxon-name-part taxon-name-part-type="species">boliviana</tp:taxon-name-part></tp:taxon-name></italic> the lower eye lobes are shorter than twice the length of the genae, the antennomere III is whitish-yellow, and the elytra do not have areas with white pubescence. It differs from <italic><tp:taxon-name><tp:taxon-name-part taxon-name-part-type="genus">Estola</tp:taxon-name-part> <tp:taxon-name-part taxon-name-part-type="species">strandiella</tp:taxon-name-part></tp:taxon-name></italic> Breuning, 1942, mainly by the dark elytra, slightly attenuate towards apex (reddish-brown and more attenuated towards the apex in <italic><tp:taxon-name><tp:taxon-name-part taxon-name-part-type="genus">Estola</tp:taxon-name-part> <tp:taxon-name-part taxon-name-part-type="species">strandiella</tp:taxon-name-part></tp:taxon-name></italic>). <italic><tp:taxon-name><tp:taxon-name-part taxon-name-part-type="genus">Estola</tp:taxon-name-part> <tp:taxon-name-part taxon-name-part-type="species">wappesi</tp:taxon-name-part></tp:taxon-name></italic> differs from <italic><tp:taxon-name><tp:taxon-name-part taxon-name-part-type="genus">Estola</tp:taxon-name-part> <tp:taxon-name-part taxon-name-part-type="species">longeantennata</tp:taxon-name-part></tp:taxon-name></italic> Breuning, 1940, by the darkened elytra, by the light pubescence of elytra that is more abundant on the distal half, and by the antennomere VIII that is totally whitish-yellow. In <italic><tp:taxon-name><tp:taxon-name-part taxon-name-part-type="genus">Estola</tp:taxon-name-part> <tp:taxon-name-part taxon-name-part-type="species">longeantennata</tp:taxon-name-part></tp:taxon-name></italic> the elytra is reddish-brown, the light pubescence on elytra is abundant throughout, and the antennomere VIII is whitish-yellow only on basal third.</p><p><italic><tp:taxon-name><tp:taxon-name-part taxon-name-part-type="genus">Estola</tp:taxon-name-part> <tp:taxon-name-part taxon-name-part-type="species">wappesi</tp:taxon-name-part></tp:taxon-name></italic> can be included in the alternative of couplet “52”, from <xref ref-type="bibr" rid="B1">Breuning (1974)</xref> (translated):</p><table-wrap content-type="key" position="anchor" orientation="portrait"><table id="TID0EBLAC" rules="all"><tbody><tr><td rowspan="1" colspan="1">52</td><td rowspan="1" colspan="1">Lateral spine of prothorax very thin and sharp</td><td rowspan="1" colspan="1"><bold>52’</bold></td></tr><tr><td rowspan="1" colspan="1">–</td><td rowspan="1" colspan="1">Lateral spine of prothorax conical</td><td rowspan="1" colspan="1"><bold>53</bold></td></tr><tr><td rowspan="1" colspan="1">52’</td><td rowspan="1" colspan="1">Light pubescence of elytra abundant throughout; antennomere VIII whitish-yellow only at basal third; elytra reddish-brown</td><td rowspan="1" colspan="1"><bold><italic><tp:taxon-name><tp:taxon-name-part taxon-name-part-type="genus">Estola</tp:taxon-name-part> <tp:taxon-name-part taxon-name-part-type="species">longeantennata</tp:taxon-name-part></tp:taxon-name></italic> Breuning, 1940</bold></td></tr><tr><td rowspan="1" colspan="1">–</td><td rowspan="1" colspan="1">Light pubescence of elytra more abundant on distal half; antennomere VIII totally whitish-yellow; elytra dark-brown</td><td rowspan="1" colspan="1"><bold><italic><tp:taxon-name><tp:taxon-name-part taxon-name-part-type="genus">Estola</tp:taxon-name-part> <tp:taxon-name-part taxon-name-part-type="species">wappesi</tp:taxon-name-part></tp:taxon-name></italic> sp. n.</bold></td></tr></tbody></table></table-wrap></tp:treatment-sec><tp:treatment-sec><!--Section generated to contain objects referenced in tp:taxon-treatment.--><fig id="F1" position="float" orientation="portrait"><label>Figures 1–6.</label><caption><p><bold>1–3</bold> <tp:taxon-name><tp:taxon-name-part taxon-name-part-type="genus">Desmiphora</tp:taxon-name-part> (<tp:taxon-name-part taxon-name-part-type="subgenus">Desmiphora</tp:taxon-name-part>) <tp:taxon-name-part taxon-name-part-type="species">orozcoi</tp:taxon-name-part></tp:taxon-name>, holotype female: <bold>1</bold> Dorsal habitus <bold>2</bold> Ventral habitus; <bold>3</bold> Lateral habitus. <bold>4–6</bold> <italic><tp:taxon-name><tp:taxon-name-part taxon-name-part-type="genus">Estola</tp:taxon-name-part> <tp:taxon-name-part taxon-name-part-type="species">wappesi</tp:taxon-name-part></tp:taxon-name></italic>, holotype female: <bold>4</bold> Dorsal habitus <bold>5</bold> Ventral habitus <bold>6</bold> Lateral habitus.</p></caption><graphic xmlns:xlink="http://www.w3.org/1999/xlink" xlink:href="zookeys-513-001-g001.jpg" position="float" orientation="portrait" xlink:type="simple" id="oo_47172.jpg"/></fig></tp:treatment-sec><ref-list><ref id="B1"><mixed-citation xmlns:xlink="http://www.w3.org/1999/xlink" xlink:type="simple"><person-group><name name-style="western"><surname>Breuning</surname><given-names>S</given-names></name></person-group> (<year>1974</year>) <article-title>Révision des <tp:taxon-name><tp:taxon-name-part taxon-name-part-type="tribe">Rhodopinini</tp:taxon-name-part></tp:taxon-name> américains (<tp:taxon-name><tp:taxon-name-part taxon-name-part-type="order">Coleoptera</tp:taxon-name-part></tp:taxon-name>, <tp:taxon-name><tp:taxon-name-part taxon-name-part-type="family">Cerambycidae</tp:taxon-name-part></tp:taxon-name>).</article-title> <source>Studia Entomologica</source> <volume>17</volume>(<issue>1–4</issue>): <fpage>1</fpage>–<lpage>210</lpage>. </mixed-citation></ref></ref-list></tp:taxon-treatment>
