# Supplementary material for: Four new species of Desmiphorini (Coleoptera, Cerambycidae, Lamiinae)
Source: Zookeys. 2015 Jul 15;(513):1–11. doi: 10.3897/zookeys.513.9947 (PMC4524274; doi:10.3897/zookeys.513.9947)
Supplement: XML Treatment for Gyrpanetes clarkei [file zookeys.513.9947-treatment4.xml]

<!DOCTYPE tp:taxon-treatment
  PUBLIC "-//TaxonX//DTD Taxonomic Treatment Publishing DTD v0 20100105//EN" "tax-treatment-NSO.dtd">
<tp:taxon-treatment xmlns:tp="http://www.plazi.org/taxpub"><tp:treatment-meta><kwd-group><label>Taxon classification</label><kwd><named-content content-type="kingdom">Animalia</named-content></kwd><kwd><named-content content-type="order">Coleoptera</named-content></kwd><kwd><named-content content-type="family">Cerambycidae</named-content></kwd></kwd-group><mixed-citation publication-type="journal"><person-group><name><surname>Martins</surname><given-names>Ubirajara R.</given-names></name><name><surname>Galileo</surname><given-names>Maria Helena M.</given-names></name><name><surname>Santos-Silva</surname><given-names>Antonio</given-names></name></person-group><article-title>Four new species of <tp:taxon-name><tp:taxon-name-part taxon-name-part-type="tribe">Desmiphorini</tp:taxon-name-part></tp:taxon-name> (<tp:taxon-name><tp:taxon-name-part taxon-name-part-type="order">Coleoptera</tp:taxon-name-part></tp:taxon-name>, <tp:taxon-name><tp:taxon-name-part taxon-name-part-type="family">Cerambycidae</tp:taxon-name-part></tp:taxon-name>, <tp:taxon-name><tp:taxon-name-part taxon-name-part-type="subfamily">Lamiinae</tp:taxon-name-part></tp:taxon-name>)</article-title><source>Zookeys</source><day>15</day><month>7</month><year>2015</year><volume>2015</volume><issue>513</issue><fpage>1</fpage><lpage>11</lpage><pub-id pub-id-type="doi">10.3897/zookeys.513.9947</pub-id></mixed-citation></tp:treatment-meta><tp:nomenclature><tp:taxon-name>
                        <tp:taxon-name-part taxon-name-part-type="genus">Gyrpanetes</tp:taxon-name-part>
                        <tp:taxon-name-part taxon-name-part-type="species">clarkei</tp:taxon-name-part>
                        <object-id xmlns:xlink="http://www.w3.org/1999/xlink" content-type="zoobank" xlink:type="simple">http://zoobank.org/C2257CD2-E942-4922-8504-5B44E706849D</object-id>
                    </tp:taxon-name><tp:taxon-status xmlns:xlink="http://www.w3.org/1999/xlink" xlink:type="simple">sp. n.</tp:taxon-status><xref ref-type="fig" rid="F2">Figs 10</xref><xref ref-type="fig" rid="F2">, 11</xref><xref ref-type="fig" rid="F2">, 12</xref><!--PageBreak--><!--PageBreak--></tp:nomenclature><tp:treatment-sec sec-type="Description"><title>Description.</title><p>Holotype male. Integument dark-brown, almost black on some areas, except for: base of antennomere III–X (about basal half on antennomeres V–IX), gula, and peduncle of femora reddish-brown; one large, irregular, orangish area on each half of elytron.</p><p>Head. Frons transverse, fine, densely punctate; pubescence yellowish-brown, abundant, but not obliterating integument, denser, yellowish close to lower eye lobes. Antennal tubercles moderately elevate; sculpture as on frons; pubescence yellowish-brown towards inner side, more yellowish close to eye. Coronal suture distinct from clypeus to anterior edge of prothorax. Vertex with sculpture and pubescence as on frons. Area behind eyes with band of yellowish pubescence close to eyes, gradually glabrous towards anterior edge of prothorax. Genae with yellowish pubescence (more whitish depending on angle of light). Gula shiny, glabrous, except for band of yellowish pubescence close to anterior margin. Distance between upper eye lobes equal to 0.35 times length of scape; distance between lower eye lobes equal to 0.65 times length of scape. Antennae as long as 2.0 times elytral length; reaching elytral apex about base of antennomere VII; pedicel and antennomeres III–VI with long, dark setae on ventral side (sparser towards antennomere VI); light area of antennomeres with yellowish pubescence; antennal formula based on antennomere III: scape = 0.78; pedicel = 0.19; IV = 0.89; V = 0.73; VI = 0.65; VII = 0.56; VIII = 0.51; IX = 0.46; X = 0.40; XI = 0.38.</p><p>Thorax. Pronotum fine, densely punctate; disc with whitish-yellow pubescence (more whitish depending on angle of incision of light), shorter and slightly sparser on area forming “M-like shape” (less distinct depending on the viewing angle). Sides of prothorax with whitish-yellow pubescence, shorter and slightly sparser on central sub-rounded area; sculpture as on pronotum. Ventral side of thorax with yellowish-brown pubescence (more whitish depending on angle of light), not obliterating integument. <!--PageBreak-->Elytra. Center basal region without crest; sparse, coarsely punctate on basal half (denser around scutellum), distinctly sparser on distal half; with thick, moderately abundant, very long, dark setae throughout; pubescence whitish-yellow (more whitish depending on angle of incision of light), whitish and yellowish-brown, forming irregular drawing; around some punctures of distal half, pubescence forming ocellar macula; with two slightly distinct longitudinal dashed lines with whitish pubescence, more distinct around middle; apex obliquely truncate, with sutural angle rounded. Legs. Pubescence as on urosternites.</p><p>Abdomen. Pubescence on urosternites whitish-yellow (more whitish depending on angle of light), not obliterating integument</p><p>Variability. Gula and peduncle of femora brown.</p></tp:treatment-sec><tp:treatment-sec sec-type="Dimensions in mm"><title>Dimensions in mm</title><p><bold>(male).</bold> Total length, 4.10–4.35; length of prothorax at center, 0.80–0.85; greatest width of prothorax, 1.05–1.10; anterior width of prothorax, 0.85–0.90; posterior width of prothorax, 0.85–0.90; humeral width, 1.25–1.35; elytral length, 3.00–3.10. The smallest dimensions are those of the holotype.</p></tp:treatment-sec><tp:treatment-sec sec-type="type material"><title>Type material.</title><p>Holotype and paratype male from BOLIVIA, <italic>Tarija</italic>: 24 km W Villamontes (<named-content xmlns:xlink="http://www.w3.org/1999/xlink" content-type="dwc:verbatimCoordinates" xlink:type="simple">21°21'S, 63°37'W</named-content>; <italic>ca.</italic> 800 m; Valley Rio Isiri; Submontane Chaco Forest), 11.I.2008, R. Clarke &amp; S. Zamalloa col. (holotype, MNKM; paratype, MZSP).</p></tp:treatment-sec><tp:treatment-sec sec-type="Etymology"><title>Etymology.</title><p>The species is named after Robin O. S. Clarke, one of the collectors of the type specimens.</p></tp:treatment-sec><tp:treatment-sec sec-type="Remarks"><title>Remarks.</title><p><italic><tp:taxon-name><tp:taxon-name-part taxon-name-part-type="genus">Gyrpanetes</tp:taxon-name-part> <tp:taxon-name-part taxon-name-part-type="species">clarkei</tp:taxon-name-part></tp:taxon-name></italic> differs from <italic><tp:taxon-name><tp:taxon-name-part taxon-name-part-type="genus">Gyrpanetes</tp:taxon-name-part> <tp:taxon-name-part taxon-name-part-type="species">oriba</tp:taxon-name-part></tp:taxon-name></italic> Galileo &amp; Martins, 2003, as follows: antennomere III is reddish only at base; pronotal pubescence forming “M-like” macula; elytral dashed lines with whitish pubescence partially distinct; elytral pubescence has areas distinctly exposing larger and more distinct integument (dark areas). In <italic><tp:taxon-name><tp:taxon-name-part taxon-name-part-type="genus">Gyrpanetes</tp:taxon-name-part> <tp:taxon-name-part taxon-name-part-type="species">oriba</tp:taxon-name-part></tp:taxon-name></italic> the antennomere III is dark only at the apex, the pronotal pubescence does not form “M-like” macula, the elytral dashed lines are distinct from base to near apex, and the elytral pubescence is more distinctly whitish throughout.</p><p><xref ref-type="bibr" rid="B2">Martins and Galileo (1998)</xref> included a key to separate the two species of the genus. It is necessary to provide a new key to include the four species of the genus:</p><table-wrap content-type="key" position="anchor" orientation="portrait"><table id="TID0ERJAE" rules="all"><tbody><tr><td rowspan="1" colspan="1">1</td><td rowspan="1" colspan="1">Center basal crest of elytra distinctly elevated. Brazil (Paraná)</td><td rowspan="1" colspan="1"><bold><italic><tp:taxon-name><tp:taxon-name-part taxon-name-part-type="genus">Gyrpanetes</tp:taxon-name-part> <tp:taxon-name-part taxon-name-part-type="species">pukuaba</tp:taxon-name-part></tp:taxon-name></italic> Martins &amp; Galileo, 1998</bold></td></tr><tr><td rowspan="1" colspan="1">–</td><td rowspan="1" colspan="1">Center basal crest of elytra not elevated</td><td rowspan="1" colspan="1"><bold>2</bold></td></tr><tr><td rowspan="1" colspan="1">2(1)</td><td rowspan="1" colspan="1">Elytra with very sparse long setae. Brazil (Espírito Santo)</td><td rowspan="1" colspan="1"><bold><italic><tp:taxon-name><tp:taxon-name-part taxon-name-part-type="genus">Gyrpanetes</tp:taxon-name-part> <tp:taxon-name-part taxon-name-part-type="species">cacapira</tp:taxon-name-part></tp:taxon-name></italic> Martins &amp; Galileo, 1998</bold></td></tr><tr><td rowspan="1" colspan="1">–</td><td rowspan="1" colspan="1">Elytra with distinct long setae throughout</td><td rowspan="1" colspan="1"><bold>3</bold></td></tr><tr><td rowspan="1" colspan="1">3(2)</td><td rowspan="1" colspan="1">Annnomere III mostly reddish; pronotum without “M-like” macula; elytral dashed lines distinct from base to near apex. Brazil (Espírito Santo)</td><td rowspan="1" colspan="1"><bold><italic><tp:taxon-name><tp:taxon-name-part taxon-name-part-type="genus">Gyrpanetes</tp:taxon-name-part> <tp:taxon-name-part taxon-name-part-type="species">oriba</tp:taxon-name-part></tp:taxon-name></italic> Galileo &amp; Martins, 2003</bold></td></tr><tr><td rowspan="1" colspan="1">–</td><td rowspan="1" colspan="1">Antennomere III mostly dark; pronotum with “M-like” macula; elytral dashed lines slightly distinct (more distinct around middle). Bolivia</td><td rowspan="1" colspan="1"><bold><italic><tp:taxon-name><tp:taxon-name-part taxon-name-part-type="genus">Gyrpanetes</tp:taxon-name-part> <tp:taxon-name-part taxon-name-part-type="species">clarkei</tp:taxon-name-part></tp:taxon-name></italic> sp. n.</bold></td></tr><!--PageBreak--></tbody></table></table-wrap></tp:treatment-sec><tp:treatment-sec><!--Section generated to contain objects referenced in tp:taxon-treatment.--><fig id="F2" position="float" orientation="portrait"><label>Figures 7–12.</label><caption><p><bold>7–9</bold> <italic><tp:taxon-name><tp:taxon-name-part taxon-name-part-type="genus">Estola</tp:taxon-name-part> <tp:taxon-name-part taxon-name-part-type="species">imitatrix</tp:taxon-name-part></tp:taxon-name></italic>, holotype female: <bold>7</bold> Dorsal habitus <bold>8</bold> Ventral habitus <bold>9</bold> Lateral habitus <bold>10–12</bold> <italic><tp:taxon-name><tp:taxon-name-part taxon-name-part-type="genus">Gyrpanetes</tp:taxon-name-part> <tp:taxon-name-part taxon-name-part-type="species">clarkei</tp:taxon-name-part></tp:taxon-name></italic>, holotype male: <bold>10</bold> Dorsal habitus <bold>11</bold> Ventral habitus <bold>12</bold> Lateral habitus.</p></caption><graphic xmlns:xlink="http://www.w3.org/1999/xlink" xlink:href="zookeys-513-001-g002.jpg" position="float" orientation="portrait" xlink:type="simple" id="oo_47173.jpg"/></fig></tp:treatment-sec><ref-list><ref id="B2"><mixed-citation xmlns:xlink="http://www.w3.org/1999/xlink" xlink:type="simple"><person-group><name name-style="western"><surname>Martins</surname><given-names>UR</given-names></name><name name-style="western"><surname>Galileo</surname><given-names>MHM</given-names></name></person-group> (<year>1998</year>) <article-title>Gêneros sul-americanos de <tp:taxon-name><tp:taxon-name-part taxon-name-part-type="tribe">Desmiphorini</tp:taxon-name-part></tp:taxon-name> (<tp:taxon-name><tp:taxon-name-part taxon-name-part-type="order">Coleoptera</tp:taxon-name-part></tp:taxon-name>, <tp:taxon-name><tp:taxon-name-part taxon-name-part-type="family">Cerambycidae</tp:taxon-name-part></tp:taxon-name>) com lados do protórax desarmados.</article-title> <source>Revista Brasileira de Entomologia</source> <volume>41</volume>(<issue>2–4</issue>): <fpage>257</fpage>–<lpage>265</lpage>. </mixed-citation></ref></ref-list></tp:taxon-treatment>
